# Supplementary material for: The Synergistic Mechanism of Chelidonium majus Alkaloids on Melanoma Treatment via a Multi-Strategy Insight
Source: Molecules. 2024 Nov 16;29(22):5412. doi: 10.3390/molecules29225412 (PMC11597347; doi:10.3390/molecules29225412)
Supplement: Supplementary file 1 [file molecules-29-05412-s001.zip]

Archive with 1 entries (1 files):
- molecules-3250524-supplementary.pdf
